# Supplementary material for: Immunogenicity and protection of a variant nanoparticle vaccine that confers broad neutralization against SARS-CoV-2 variants
Source: Nat Commun. 2023 Feb 28;14:1130. doi: 10.1038/s41467-022-35606-6 (PMC9972327; doi:10.1038/s41467-022-35606-6)
Supplement: Supplementary file 3 — Source Data [file 41467_2022_35606_MOESM3_ESM.xlsx]

## Sheet: Figure 2b
Study Week	Group 1		Group 2		Group 3		Group 4
	804	8809	9206	5909	7207	6103	8006	6904	1004
0	50	50	50	50	50	50	50	50	50
3	107	126	100	3299	7171	51326	13469	5983	5761
4	119	121	6172	60079	251556	223307	253529	97080	172700
5	144	105	4078	125483	269926	161247	247924	49274	94691
7	100	119	2624	105658	116234	35918	74423	10834	19824
17.1	50	158	653	5500	21320	5714	19088	2582	3136
26	50	230	686	1925	12147	4236	11871	2878	5788
43.2	50	103	381	781	5950	2516	6047	612	1687
46.4	1678	3570	120844	717516	1185310	544722	221124	180679	389913
48.4	30932	30855	225515	1257646	1605070	414523	318982	142157	237073
50.4	9289	72546	103334	1580961	719379	433283	128748	228537	406722
57	1802	16028	61500	258998	387271	52984	52102	44928	74705
65	948	6554	48405	141221	263048	30324	38734	24116	22469
73	612	3499	24145	66430	120646	11696	19679	9519	9119
88.3	539	2862	43006	99014	199854	12982	26469	12248	10352

## Sheet: Figure 2c
Study Week	Group 1		Group 2		Group 3		Group 4
	804	8809	9206	5909	7207	6103	8006	6904	1004
43.2	50	103	381	781	5950	2516	6047	612	1687
46.4	1678	3570	120844	717516	1185310	544722	221124	180679	389913
48.4	30932	30855	225515	1257646	1605070	414523	318982	142157	237073
50.4	9289	72546	103334	1580961	719379	433283	128748	228537	406722
57	1802	16028	61500	258998	387271	52984	52102	44928	74705
65	948	6554	48405	141221	263048	30324	38734	24116	22469
73	612	3499	24145	66430	120646	11696	19679	9519	9119
88.3	539	2862	43006	99014	199854	12982	26469	12248	10352

## Sheet: Figure 2d
Study Week	Group 1		Group 2		Group 3		Group 4
	804	8809	9206	5909	7207	6103	8006	6904	1004
43.2	50	100	370	585	4250	2322	3795	452	1136
46.4	788	2623	106682	510361	836665	391514	214426	159972	318858
48.4	23397	19376	240489	1158983	1419307	367648	335916	98175	172806
50.4	7281	68424	103689	1233284	582890	427307	113739	256012	465621
57	1452	13731	58643	231862	338333	48128	40230	43863	90189
65	737	4654	29846	100307	158256	19689	18544	18354	18855
73	609	3011	27760	73105	123025	15149	15824	11507	12851
88.3	433	2262	25432	74256	131313	12913	14172	12177	11397

## Sheet: Figure 2e
Study Week	Group 1		Group 2		Group 3		Group 4
	804	8809	9206	5909	7207	6103	8006	6904	1004
43.2	50	50	235	423	2593	971	1854	353	788
46.4	409	366	40269	239171	213585	180150	72889	58728	110623
48.4	5203	4178	69351	397659	542490	147951	118677	46303	79507
57	547	6506	13679	128910	89416	20274	16014	20160	25329
88.3	202	1151	5814	30078	29516	5288	7887	5852	3061

## Sheet: Figure 2f
Antigen Tested	Study Week	Group 1		Group 2		Group 3		Group 4
		804	8809	9206	5909	7207	6103	8006	6904	1004
rS-WU1	43	10	10	10	10	10	10	10	10	10
	46	25.176	10	465.52	1149.09	1518.32	1194.05	614.18	377.043	1061.25
	48	207.49	228.94	1096.74	3165.61	3748.08	2008.55	1044.6	334.815	114.593
	57	32.951	10	231.975	502.225	912.983	181.682	154.018	55.27	257.945
	83	39.138	10	10	10	132.134	157.144	400.445	47.481	60.808
rS-Beta	43	10	10	10	10	10	10	10	10	10
	46	10	10	155.14	514.21	807.065	396.99	415.89	157.159	518.69
	48	42.967	70.137	440.965	1562.53	2362.17	824.867	628.482	162.504	617.898
	57	20	10	131.109	336.411	594.701	102.329	101.574	37.376	176.88
	83	28.37	10	10	10	67.31	105.24	208.66	35	28.24
rS-Omicron BA.1	43	10	10	10	10	10	10	10	10	10
	46	318.133	50	10	10	75.5	257.53	649.737	339.57	127.065
	48	310.78	56.347	30.276	10	239.288	774.74	1750.03	543.785	273.348
	57	93.422	10	10	10	51.997	180.347	446.572	49.144	41.189
	83	10	10	10	10	10	27.806	125.18	10	10

## Sheet: Figure 2g
SARS-CoV-2 Variant	Study Week	Group 1		Group 2		Group 3		Group 4
		804	8809	9206	5909	7207	6103	8006	6904	1004
WA1	43	80	80	80	80	80	80	80	80	80
	50	293.24	156.56	1722.89	7349.02	5852.29	4756.6	1150.92	1380.07	4938.31
Beta	43	80	80	80	80	80	80	80	80	80
	50	386.13	208.42	1999.24	10557.5	9953.36	7218.21	1974.8	1914.48	10320.3
Alpha	43	80	80	80	80	80	80.3618	80	80	80
	50	1490.79	528.8	3653.37	15422	15496.7	13527.4	3494.31	3884.48	12425.3
Delta	43	80	80	80	80	80	80	80	80	80
	50	61440	30720	960	1280	5120	15360	15360	20480	61440
Omicron BA.1	43	80	80	80	80	80	80	80	80	80
	50	61440	1280	480	80	640	30720	20480	61440	3840

## Sheet: Figure 2h
Antigen Stimulation	Study Week	Group 1		Group 2		Group 3		Group 4
		804	8809	9206	5909	7207	6103	8006	6904	1004
rS-WU1	43	8.9	5.5	8	N/A	15	11	8	8	8
	46	8	6.5	395	N/A	1700	91	149	243	19
	50	18.2	17.21	188	93.2	317.4	158.1	493.1	8	34.8
rS-Beta	43	8.9	5.5	21	N/A	10	32	14	8	9
	46	8	605	555	N/A	1800	81	179	273	58
	50	41.9	14.31	188	44.6	397.4	268.1	523.1	8	90.5

## Sheet: Figure 3b
Antigen Coating (rS)	Vaccine Group
	Beta / Beta	WU1 / WU1	WU1 / Beta	WU1 + Beta / WU1 + Beta	Placebo
WU1	85625	55699	83733	109075	Not Detected
	101844	54032	114556	123790	Not Detected
	80621	140811	24837	113723	Not Detected
	72246	92086	163024	92357	Not Detected
	125033	25452	116383	84691	Not Detected
	59513	85833	93548	126192	Not Detected
	48381	59227	76434	107048	Not Detected
	81369	178263	67386	247730	Not Detected
	60636	67406	125256	73868	Not Detected
	64201	129846	63163	250136	Not Detected
	90233	109079	104360	130938	Not Detected
	138495	102833	184841	107068	Not Detected
	30257	159541	199692	131795	Not Detected
	41627	86795	92980	43195	Not Detected
	145662	215069	68209	83770	Not Detected
	100331	220911	145410	94464	Not Detected
	61484	143374	267379	140220	Not Detected
	69126	84062	141640	156289	Not Detected
	187657	165018	226781	146397	Not Detected
	43056	171298	229686	120305	Not Detected
Beta	101010	37603	62247	91361	Not Detected
	127186	28221	104789	100009	Not Detected
	88444	116260	23839	98415	Not Detected
	87819	66089	128350	64425	Not Detected
	132084	15834	82417	78456	Not Detected
	81927	63501	76186	90171	Not Detected
	47429	30446	58087	102381	Not Detected
	89621	74088	45268	181241	Not Detected
	85345	36312	101481	60727	Not Detected
	119430	101881	52265	163867	Not Detected
	126469	37441	72147	111992	Not Detected
	178174	48392	117165	62610	Not Detected
	93534	61362	145102	75303	Not Detected
	53488	40988	93102	42007	Not Detected
	122066	96553	52561	84194	Not Detected
	187736	72287	82943	69810	Not Detected
	90405	68227	189736	109761	Not Detected
	92242	61858	95798	112760	Not Detected
	211087	72537	166513	143731	Not Detected
	54603	92605	132032	124380	Not Detected

## Sheet: Figure 3c
Antigen Coating (rS)	Vaccine Group
	Beta / Beta	WU1 / WU1	WU1 / Beta	WU1 + Beta / WU1 + Beta	Placebo
WU1	811.946	728.378	870.531	1401.64	Not Detected
	1217.76	819.922	1204.45	1401.57	Not Detected
	1250.8	1704.42	303.748	1552.7	Not Detected
	776.161	1861.63	2924.62	953.532	Not Detected
	2554.72	615.321	759.035	819.171	Not Detected
	974.711	1159.29	709.976	1173.92	Not Detected
	519.138	850.095	1051.53	856.751	Not Detected
	1021.29	2085.76	484.081	2180.52	Not Detected
	996.325	1261.9	635.432	545.327	Not Detected
	915.749	1672.54	486.745	1816.8	Not Detected
	1703.89	1559.99	832.535	1032.01	Not Detected
	1898.42	1616.26	1131.48	954.905	Not Detected
	301.681	1744.93	1234.68	1414.36	Not Detected
	568.872	629.296	630.075	431.574	Not Detected
	2023.85	2212.28	708.977	1408.99	Not Detected
	1171.02	2405.79	1031.58	1519.85	Not Detected
	836.641	1181.34	1955.71	2107.72	Not Detected
	928.184	501.929	826.207	1828.99	Not Detected
	4358.01	1564.46	2251.25	1951.32	Not Detected
	560.746	1555.49	1328.76	1414.43	Not Detected
Beta	694.107	227.772	318.76	721.576	Not Detected
	1196.63	169.71	305.831	901.455	Not Detected
	1022.79	360.493	137.739	843.086	Not Detected
	596.531	293.51	1677.49	405.87	Not Detected
	1333.83	86.051	339.918	374.303	Not Detected
	963.047	96.734	152.374	596.88	Not Detected
	345.739	81.573	478.513	487.989	Not Detected
	863.22	178.109	238.875	1574.71	Not Detected
	871.569	295.843	393.645	266.122	Not Detected
	744.061	645.405	182.075	1168.42	Not Detected
	2486.09	250.033	263.148	450.993	Not Detected
	1798.67	158.337	305.564	568.89	Not Detected
	738.502	267.255	690.043	501.99	Not Detected
	371.369	70.733	223.405	308.93	Not Detected
	1557.63	555.019	244.488	565.487	Not Detected
	1311.56	370.94	248.957	650.146	Not Detected
	995.317	96.293	826.549	803.703	Not Detected
	629.697	97.325	185.807	1020.17	Not Detected
	2360.49	376.028	501.213	868.803	Not Detected
	454.76	255.392	215.166	711.332	Not Detected

## Sheet: Figure 3d
Variant Challenge	Beta / Beta					WU1 / WU1					WU1 / Beta					WU1 + Beta / WU1 + Beta
Beta	3840	7680	10240	2560	10240	1280	640	2560	1920	320	2560	5120	1280	10240	10240	7680	30720	5120	5120	2560
WA1	1280	3840	5120	1280	3840	2560	2560	10240	5120	2560	7680	15360	1280	20480	15360	7680	10240	5120	10240	5120
Omicron (BA.1)	10240	40960	1920	7680	7680	1280	1280	1920	2560	640	640	3840	1920	3840	5120	1280	30720	15360	2560	480

[truncated: 11 more sheets: Figure 4a, Figure 4b, Figure 4c, Figure 5b, Figure 5c, Figure 5d, Figure 5e, Figure 5f, Figure 5g, Figure 6b, Figure 6c]
